# Supplementary material for: Preparation and Characterization of Silica-Based Ionogel Electrolytes and Their Application in Solid-State Lithium Batteries
Source: Polymers (Basel). 2023 Aug 22;15(17):3505. doi: 10.3390/polym15173505 (PMC10489929; doi:10.3390/polym15173505)
Supplement: Supplementary file 1 [file polymers-15-03505-s001.zip]

Archive with 1 entries (1 files):
- polymers-2507801-supplementary.pdf
